# Supplementary material for: Metabolite patterns predicting sex and age in participants of the Karlsruhe Metabolomics and Nutrition (KarMeN) study
Source: PLoS One. 2017 Aug 16;12(8):e0183228. doi: 10.1371/journal.pone.0183228 (PMC5558977; doi:10.1371/journal.pone.0183228)
Supplement: S3 Table — (XLSX) [file pone.0183228.s008.xlsx]

## Sheet: 1 sex
Metabolite pattern for sex (Top 25)
plasma	weight favors higher concentration in	described in literature in context of sex	pathway/physiological context
Creatinine	M	References: 2, 13, 18	derived from (phospho) creatine in muscle
creatine (tentatively)	F	-	-
Phosphate	F	References: 23	many physiological functions, buffer, energy metabolism, etc.
Uric acid	M	References: 4, 13	metabolic endproduct of purine metabolism
Creatinine	M	References: 2, 13, 18	derived from (phospho) creatine in muscle
U 3.67	F	-	-
Creatinine	M	References: 2, 13, 18	derived from (phospho) creatine in muscle
Glycine	F	References: 3, 4	amino acid, intermediate in many metabolic pathways
U 2.92	M	-	-
SM.C18.1	F	References: 3	membrane lipid
Creatinine	M	References: 2, 13, 18	derived from (phospho) creatine in muscle
Sarcosine	M	NEW	food constituent, choline - glycine metabolism
Isoleucine	M	References: 2, 4, 22	BCAA, muscle mass, meat intake
U 0.81	F	-	-
PC.ae.C32.2	F	NEW	membrane lipid
PC.aa.C32.2	F	NEW	membrane lipid
lysoPC.a.C28.1	F	NEW	membrane lipid
3-Hydroxy-3-methylbutyric acid	M	References: 45	leucine metabolism, muscle mass, meat intake
Leucine	M	References: 3, 4, 22	BCAA, muscle mass, meat intake
Valine	M	References: 2, 3, 4, 22	BCAA, muscle mass, meat intake
Indoleacetic acid	M	References: 44	tryptophan metabolism
U 1.27	F	-	-
U 3.33	M	-	-
Leucine	M	References: 3, 4, 22	BCAA, muscle mass, meat intake
Leucine	M	References: 3, 4, 22	BCAA, muscle mass, meat intake
urine	weight favors higher concentration in	described in literature in context of sex	pathway/physiological context
4-Deoxythreonic acid	M	NEW	metabolite of L-threonine
alpha-Ketoglutaric acid	F	NEW	Citric acid cycle, nitrogen metabolism
U 7.48	F	-	-
Creatinine	M	References: 2, 5, 16, 20, 21, 52	derived from (phospho) creatine in muscle
U 3.93	F	-	-
leucine (mainly)	M	References: 3, 4, 22	BCAA, muscle mass, meat intake
U 2.19	F	-	-
Citrate 2	F	References: 2, 5, 13, 16, 20, 53	citric acid cycle
U 7.58	F	-	-
Citrate 1	F	References: 2, 5, 13, 16, 20, 53	Citric acid cycle
Oxalic acid	M	NEW	food constituent
Dimethylamine (DMA)	M	References: 2	food constituent
U 0566	M	-	-
D-Fructose (Ism2)	F	NEW	food constituent, described as marker for sugar intake
U 3.14	M	-	-
p-Cresol	F	NEW	derived from bacterial fermentation of protein
2-Hydroxyphenylacetic acid	M	NEW	phenylalanine metabolism
U 0959	F	-	-
D-Fructose (Ism1)	F	NEW	food constituent, described as marker for sugar intake
Chloride	M	NEW	electrolyte, acid-base balance
U 6.91	M	-	-
Ascorbic acid	F	References: 23	food constituent, essential nutrient, coenzyme, antioxidant
Sodium	M	NEW	electrolyte, fluid and electrolyte balance
U 1.44	M	-	-
U 2.34	F	-	-
-
unknown, therefore no further information

## Sheet: 2 age-men
Metabolite pattern for age in men (Top 25)
plasma	weight favors higher concentration in	described in literature in context of age	pathway/physiological context
phosphate	Y	References: 9, 13	many physiological functions, buffer, energy metabolism, etc.
myo-Inositol	O	References: 13 (inositol), 44 (scyllo-inositol)	food constituent, inositol phosphate metabolism
arabitol	O	NEW	sugar alcohol, pentose glucoronate interconversion
isocitric acid	O	NEW	citric acid cycle
glucuronic acid	O	NEW	sugar acid, phase II biotransformation, building block of proteoglycans
ornithine	O	References: 18	non-proteinogenic amino acid, urea cycle
GUDCA	Y	NEW	conjugated bile acid
TMAO	O	References: 16	food constituent, derived from trimethylamines (choline, carnitine…) by gut microbiota an liver metabolism
U 2.88	Y	-	-
U 2.92	Y	-	-
SM.C16.1	O	References: 7	membrane lipid
tyrosine	O	References: 1, 2, 13	amino acid
U 2.95	Y	-	-
hippuric acid	O	References: 16	derived from phenolic compounds by gut microbiota
U 1.08	Y	-	-
lysoPC.a.C18.2	Y	References: 7	membrane lipid
choline	O	NEW	food constituent, membrane lipids, choline-glycine metabolism
pseudouridine	O	NEW	nucleosin, incorporated in tRNA
L-Methionine	Y	References: 13	essential amino acid
U 3.95	O	-	-
lysoPC.a.C20.4	Y	NEW	membrane lipid
1,5-Anhydro-D-sorbitol	Y	References: 62	food constituent, marker for glycemic control
phenylalanine	Y	References: 16, 52	essential amino acid
potassium	O	NEW	electrolyte, fluid and electrolyte balance, membrane potential
U 2.50	Y	-	-
urine	weight favors higher concentration in	described in literature in context of age	pathway/physiological context
4-Hydroxymandelic acid	Y	NEW	polyphenol metabolite
U 0.83	Y	-	-
Glutaric acid	Y	NEW	lysine metabolism
Creatinine	Y	References: 2, 5, 9, 16, 52, 61	derived from (phospho) creatine in muscle
U 0599	Y	-	-
U 2.90	O	-	-
U 0754	Y	-	-
U 0828	O	-	-
N-Acetylaspartic acid	Y	References: 6	derivative of aspartic acid, high abundance in brain
U 0566	Y	-	-
2,5-Furandicarboxylic acid	O	NEW	possibly derived from furan derivatives in food prepared by strong heat treatment
U 7.21	O	-	-
U 2.58	O	-	-
Hippuric acid	O	References: 16	derived from phenolic compounds by gut microbiota
Creatinine	Y	References: 2, 5, 9, 16, 52, 61	derived from (phospho) creatine in muscle
Sedoheptulose 2	Y	References: 64	pentose phosphate pathway
Citrate	O	References: 2, 9, 13, 16	citric acid cycle
3-Aminoisobutyric acid	O	References: 52	Thymine metabolism, BCAA metabolism
Sedoheptulose 1	Y	References: 64	pentose phosphate pathway
U 0140	Y	-	-
U 1014	O	-	-
U 0305	Y	-	-
U 1.23	Y	-	-
creatinine (mainly)	Y	References: 2, 5, 9, 16, 52, 61	derived from (phospho) creatine in muscle
Quinolinic acid	O	NEW	tryptophan metabolism
fat
also present in the metabolite profile for age in women
-
unknown, therefore no further information

## Sheet: 3 age-women
Metabolite pattern for age in women (Top 25)
plasma	weight favors higher concentration in	described in literature in context of age	pathway/physiological context
ornithine	O	References: 18	non-proteinogenic amino acid, urea cycle
choline	O	NEW	food constituent, membrane lipids, choline-glycine metabolism
pseudouridine	O	NEW	nucleosin, incorporated in tRNA
hippuric acid	O	References: 16	derived from phenolic compounds by gut microbiota
PC.ae.C44.5	Y	NEW	membrane lipid
threitol+ meso-erythritol	O	References: 9, 13	sugar alcohol, food constituent
potassium	O	NEW	electrolyte, fluid and electrolyte balance, membrane potential
isoleucine	Y	References: 1, 2, 62	BCAA, muscle mass, meat intake
phenylalanine	O	References: 16, 52	essential amino acid
SM(OH)C14.1	O	NEW	membrane lipid
U 1.20	O	-	-
U 0332	Y	-	-
U 3.08	O	-	-
aspartic acid	Y	References: 9, 13	amino acid
U 2.92	Y	-	-
malic acid	Y	NEW	food constituent, citric acid cycle
SM(OH)C16.1	O	NEW	membrane lipid
cholesterol	O	References: 1, 61	sterol, educt for steroid hormone and bile acid synthesis, membrane lipid
U 0373	O	-	-
glucuronic acid	O	NEW	sugar acid, phase II biotransformation, building block of proteoglycans
glucose (mainly)	O	References: 61	sugar, energy substrate, building block for many substrates
U 0368	O	-	-
U 2.74	O	-	-
PC.aa.C32.3	O	NEW	membrane lipid
tryptophan	Y	References: 7, 13, 17, 52	essential amino acid
urine	weight favors higher concentration in	described in literature in context of age	pathway/physiological context
sedoheptulose 2	Y	References: 64	pentose phosphate pathway
sedoheptulose 1	Y	References: 64	pentose phosphate pathway
N-acetylaspartic acid	Y	References: 6	derivative of aspartic acid, high abundance in brain
glutaric acid	Y	NEW	lysine metabolism
uracil	Y	NEW	nucleobase in RNA
2-O-methylascorbate (tentatively)	O	NEW	derivative of vitamin C
succinate	Y	References: 60	citric acid cycle
U 0.83	Y	-	-
1,5-anhydro-D-sorbitol	Y	References: 62	food constituent, marker for glycemic control
U 0599	Y	-	-
creatinine	Y	References: 2, 5, 9, 16, 52, 61	derived from (phospho) creatine in muscle
U 0760	Y	-	-
U 0754	Y	-	-
creatinine	Y	References: 2, 5, 9, 16, 52, 61	derived from (phospho) creatine in muscle
U 3.44	O	-	-
formate (mainly)	O	References:16	one carbon metabolism
erythronolactone	Y	NEW	lactone of erythronic acid, possibly formed during sample processing
U 1014	O	-	-
2,5-furandicarboxylic acid	O	NEW	possibly derived from furan derivatives in food prepared by strong heat treatment
4-hydroxyphenyllactic acid	O	NEW	tyrosine metabolism
U 0478	Y	-	-
tartaric acid	O	NEW	food constituent
U 0554	O	-	-
tiglylglycine	Y	NEW	acyl glycine, isoleucine metabolism (side product)
U 0504	Y	-	-
fat
also present in metabolite pattern for menopause
-
unknown, therefore no further information

## Sheet: 4 menopause
Metabolite pattern for menopause in women (Top 25)
plasma	weight favors higher concentration in	described in literature in context of age	pathway/physiological context
ornithine	post	References: 18	non-proteinogenic amino acid, urea cycle
choline	post	NEW	food constituent, membrane lipids, choline-glycine metabolism
U 1.92	post	-	-
creatinine	pre	References: 2, 5, 9, 16, 52, 61	derived from (phospho) creatine in muscle
U 1.91	post	-	-
U 3.98	post	-	-
U 3.01	post	-	-
serine	post	References: 9, 13, 52	amino acid
myo-inositol	post	References: 13 (inositol), 44 (scyllo-inositol)	food constituent, inositol phosphate metabolism
SM(OH)C22.1	post	NEW	membrane lipid
U 0368	post	-	-
U 3.95	post	-	-
glucuronic acid	post	NEW	sugar acid, phase II biotransformation, building block of proteoglycans
U 3.88	post	-	-
U 3.99	post	-	-
ornithine	post	References: 18	non-proteinogenic amino acid, urea cycle
carnitine	post	References: 5, 7, 61	transport of fatty acids into mitochondria
glucose (mainly)	post	References: 61	sugar, energy substrate, building block for many substrates
carnitine (B)	post	References: 5, 7, 61	transport of fatty acids into mitochondria
U 2.12	post	-	-
cholesterol	post	References: 1, 61	sterol, educt for steroid hormone and bile acid synthesis, membrane lipid
U 1.20	post	-	-
PC.ae.C42.5	pre	References: 7	membrane lipid
hippuric acid	post	References: 16	derived from phenolic compounds by gut microbiota
SM.C16.1	post	References: 7	membrane lipid
urine	weight favors higher concentration in	described in literature in context of age	pathway/physiological context
sedoheptulose 2	pre	References: 64	pentose phosphate pathway
sedoheptulose 1	pre	References: 64	pentose phosphate pathway
1,5-anhydro-D-sorbitol	pre	References: 62	food constituent, marker for glycemic control
tiglylglycine	pre	NEW	acyl glycine, isoleucine metabolism (side product)
U 1014	post	-	-
4-pyridoxic acid	pre	NEW	vitamin B6 metabolism
disaccharide 6	pre	-	-
glycine (mainly)	pre	References: 1, 2, 16, 18	amino acid, intermediate in many metabolic pathways
uracil	pre	NEW	nucleobase in RNA
U 0.83	pre	-	-
U 0599	pre	-	-
creatinine	pre	References: 2, 5, 9, 16, 52, 61	derived from (phospho) creatine in muscle
D-ribose	pre	NEW	pentose sugar, building block for nucleic acids, pentose phosphate pathway
U 0760	pre	-	-
U 0754	pre	-	-
N-acetylaspartic acid	pre	References: 6	derivative of aspartic acid, high abundance in brain
aminomalonic acid	pre	NEW	-
2-O-methylascorbate (tentatively)	post	NEW	derivative of vitamin C
U 3.25	pre	-	-
U 0566	pre	-	-
glutaric acid	pre	NEW	lysine metabolism
U 0518	pre	-	-
U 1132	post	-	-
U 0478	pre	-	-
vanillylmandelic acid	post	NEW	catecholamine metabolism
-
unknown, therefore no further information
